# Supplementary material for: Interface-induced magnetic polar metal phase in complex oxides
Source: Nat Commun. 2019 Nov 20;10:5248. doi: 10.1038/s41467-019-13270-7 (PMC6868157; doi:10.1038/s41467-019-13270-7)
Supplement: Supplementary file 3 — Supplementary Data 1 [file 41467_2019_13270_MOESM3_ESM.cif]

#======================================================================

# CRYSTAL DATA

#----------------------------------------------------------------------

data_VESTA_phase_1


_chemical_name_common                  'BaTiO3/SrRuO/BaTiO  6/3/7 SrO m3      '
_cell_length_a                         5.52250
_cell_length_b                         5.52250
_cell_length_c                         67.35911
_cell_angle_alpha                      90
_cell_angle_beta                       90
_cell_angle_gamma                      90
_space_group_name_H-M_alt              'P 1'
_space_group_IT_number                 1

loop_
_space_group_symop_operation_xyz
   'x, y, z'

loop_
   _atom_site_label
   _atom_site_occupancy
   _atom_site_fract_x
   _atom_site_fract_y
   _atom_site_fract_z
   _atom_site_adp_type
   _atom_site_B_iso_or_equiv
   _atom_site_type_symbol
   Ba1        1.0     0.000000      0.000000      0.000000     Biso  1.000000 Ba
   Ba2        1.0     0.000000      0.000000      0.125000     Biso  1.000000 Ba
   Ba3        1.0     0.000000      0.000000      0.250000     Biso  1.000000 Ba
   Ba4        1.0     0.000000      0.000000      0.625000     Biso  1.000000 Ba
   Ba5        1.0     0.000000      0.000000      0.750000     Biso  1.000000 Ba
   Ba6        1.0     0.000000      0.000000      0.875000     Biso  1.000000 Ba
   Ba7        1.0     0.000000      0.000000      0.062500     Biso  1.000000 Ba
   Ba8        1.0     0.000000      0.000000      0.187500     Biso  1.000000 Ba
   Ba9        1.0     0.000000      0.000000      0.312500     Biso  1.000000 Ba
   Ba10       1.0     0.000000      0.000000      0.687500     Biso  1.000000 Ba
   Ba11       1.0     0.000000      0.000000      0.812500     Biso  1.000000 Ba
   Ba12       1.0     0.000000      0.000000      0.937500     Biso  1.000000 Ba
   Ba13       1.0     0.500000      0.500000      0.000000     Biso  1.000000 Ba
   Ba14       1.0     0.500000      0.500000      0.125000     Biso  1.000000 Ba
   Ba15       1.0     0.500000      0.500000      0.250000     Biso  1.000000 Ba
   Ba16       1.0     0.500000      0.500000      0.625000     Biso  1.000000 Ba
   Ba17       1.0     0.500000      0.500000      0.750000     Biso  1.000000 Ba
   Ba18       1.0     0.500000      0.500000      0.875000     Biso  1.000000 Ba
   Ba19       1.0     0.500000      0.500000      0.062500     Biso  1.000000 Ba
   Ba20       1.0     0.500000      0.500000      0.187500     Biso  1.000000 Ba
   Ba21       1.0     0.500000      0.500000      0.312500     Biso  1.000000 Ba
   Ba22       1.0     0.500000      0.500000      0.687500     Biso  1.000000 Ba
   Ba23       1.0     0.500000      0.500000      0.812500     Biso  1.000000 Ba
   Ba24       1.0     0.500000      0.500000      0.937500     Biso  1.000000 Ba
   Ti1        1.0     0.000000      0.500000      0.031250     Biso  1.000000 Ti
   Ti2        1.0     0.500000      0.000000      0.031250     Biso  1.000000 Ti
   Ti3        1.0     0.500000      0.000000      0.096420     Biso  1.000000 Ti
   Ti4        1.0     0.000000      0.500000      0.096420     Biso  1.000000 Ti
   Ti5        1.0     0.000000      0.500000      0.158920     Biso  1.000000 Ti
   Ti6        1.0     0.500000      0.000000      0.158920     Biso  1.000000 Ti
   Ti7        1.0     0.500000      0.000000      0.221420     Biso  1.000000 Ti
   Ti8        1.0     0.000000      0.500000      0.221420     Biso  1.000000 Ti
   Ti9        1.0     0.000000      0.500000      0.283920     Biso  1.000000 Ti
   Ti10       1.0     0.500000      0.000000      0.283920     Biso  1.000000 Ti
   Ti11       1.0     0.500000      0.000000      0.346420     Biso  1.000000 Ti
   Ti12       1.0     0.000000      0.500000      0.346420     Biso  1.000000 Ti
   Ti13       1.0     0.500000      0.000000      0.591080     Biso  1.000000 Ti
   Ti14       1.0     0.000000      0.500000      0.591080     Biso  1.000000 Ti
   Ti15       1.0     0.000000      0.500000      0.653580     Biso  1.000000 Ti
   Ti16       1.0     0.500000      0.000000      0.653580     Biso  1.000000 Ti
   Ti17       1.0     0.500000      0.000000      0.716080     Biso  1.000000 Ti
   Ti18       1.0     0.000000      0.500000      0.716080     Biso  1.000000 Ti
   Ti19       1.0     0.000000      0.500000      0.778580     Biso  1.000000 Ti
   Ti20       1.0     0.500000      0.000000      0.778580     Biso  1.000000 Ti
   Ti21       1.0     0.500000      0.000000      0.841080     Biso  1.000000 Ti
   Ti22       1.0     0.000000      0.500000      0.841080     Biso  1.000000 Ti
   Ti23       1.0     0.000000      0.500000      0.903580     Biso  1.000000 Ti
   Ti24       1.0     0.500000      0.000000      0.903580     Biso  1.000000 Ti
   Ti25       1.0     0.500000      0.000000      0.968750     Biso  1.000000 Ti
   Ti26       1.0     0.000000      0.500000      0.968750     Biso  1.000000 Ti
   O1         1.0     0.250000      0.250000      0.031250     Biso  1.000000 O
   O2         1.0     0.250000      0.750000      0.031250     Biso  1.000000 O
   O3         1.0     0.750000      0.250000      0.031250     Biso  1.000000 O
   O4         1.0     0.750000      0.750000      0.031250     Biso  1.000000 O
   O5         1.0     0.250000      0.250000      0.092410     Biso  1.000000 O
   O6         1.0     0.250000      0.750000      0.092410     Biso  1.000000 O
   O7         1.0     0.750000      0.250000      0.092410     Biso  1.000000 O
   O8         1.0     0.750000      0.750000      0.092410     Biso  1.000000 O
   O9         1.0     0.250000      0.250000      0.154910     Biso  1.000000 O
   O10        1.0     0.250000      0.750000      0.154910     Biso  1.000000 O
   O11        1.0     0.750000      0.250000      0.154910     Biso  1.000000 O
   O12        1.0     0.750000      0.750000      0.154910     Biso  1.000000 O
   O13        1.0     0.250000      0.250000      0.217410     Biso  1.000000 O
   O14        1.0     0.250000      0.750000      0.217410     Biso  1.000000 O
   O15        1.0     0.750000      0.250000      0.217410     Biso  1.000000 O
   O16        1.0     0.750000      0.750000      0.217410     Biso  1.000000 O
   O17        1.0     0.250000      0.250000      0.279910     Biso  1.000000 O
   O18        1.0     0.250000      0.750000      0.279910     Biso  1.000000 O
   O19        1.0     0.750000      0.250000      0.279910     Biso  1.000000 O
   O20        1.0     0.750000      0.750000      0.279910     Biso  1.000000 O
   O21        1.0     0.250000      0.250000      0.342410     Biso  1.000000 O
   O22        1.0     0.250000      0.750000      0.342410     Biso  1.000000 O
   O23        1.0     0.750000      0.250000      0.342410     Biso  1.000000 O
   O24        1.0     0.750000      0.750000      0.342410     Biso  1.000000 O
   O25        1.0     0.250000      0.250000      0.595090     Biso  1.000000 O
   O26        1.0     0.250000      0.750000      0.595090     Biso  1.000000 O
   O27        1.0     0.750000      0.250000      0.595090     Biso  1.000000 O
   O28        1.0     0.750000      0.750000      0.595090     Biso  1.000000 O
   O29        1.0     0.250000      0.250000      0.657590     Biso  1.000000 O
   O30        1.0     0.250000      0.750000      0.657590     Biso  1.000000 O
   O31        1.0     0.750000      0.250000      0.657590     Biso  1.000000 O
   O32        1.0     0.750000      0.750000      0.657590     Biso  1.000000 O
   O33        1.0     0.250000      0.250000      0.720090     Biso  1.000000 O
   O34        1.0     0.250000      0.750000      0.720090     Biso  1.000000 O
   O35        1.0     0.750000      0.250000      0.720090     Biso  1.000000 O
   O36        1.0     0.750000      0.750000      0.720090     Biso  1.000000 O
   O37        1.0     0.250000      0.250000      0.782590     Biso  1.000000 O
   O38        1.0     0.250000      0.750000      0.782590     Biso  1.000000 O
   O39        1.0     0.750000      0.250000      0.782590     Biso  1.000000 O
   O40        1.0     0.750000      0.750000      0.782590     Biso  1.000000 O
   O41        1.0     0.250000      0.250000      0.845090     Biso  1.000000 O
   O42        1.0     0.250000      0.750000      0.845090     Biso  1.000000 O
   O43        1.0     0.750000      0.250000      0.845090     Biso  1.000000 O
   O44        1.0     0.750000      0.750000      0.845090     Biso  1.000000 O
   O45        1.0     0.250000      0.250000      0.907590     Biso  1.000000 O
   O46        1.0     0.250000      0.750000      0.907590     Biso  1.000000 O
   O47        1.0     0.750000      0.250000      0.907590     Biso  1.000000 O
   O48        1.0     0.750000      0.750000      0.907590     Biso  1.000000 O
   O49        1.0     0.250000      0.250000      0.968750     Biso  1.000000 O
   O50        1.0     0.250000      0.750000      0.968750     Biso  1.000000 O
   O51        1.0     0.750000      0.250000      0.968750     Biso  1.000000 O
   O52        1.0     0.750000      0.750000      0.968750     Biso  1.000000 O
   O53        1.0     0.500000      0.000000      0.000000     Biso  1.000000 O
   O54        1.0     0.000000      0.500000      0.000000     Biso  1.000000 O
   O55        1.0     0.500000      0.000000      0.062500     Biso  1.000000 O
   O56        1.0     0.000000      0.500000      0.062500     Biso  1.000000 O
   O57        1.0     0.500000      0.000000      0.123660     Biso  1.000000 O
   O58        1.0     0.000000      0.500000      0.123660     Biso  1.000000 O
   O59        1.0     0.500000      0.000000      0.186160     Biso  1.000000 O
   O60        1.0     0.000000      0.500000      0.186160     Biso  1.000000 O
   O61        1.0     0.500000      0.000000      0.248660     Biso  1.000000 O
   O62        1.0     0.000000      0.500000      0.248660     Biso  1.000000 O
   O63        1.0     0.500000      0.000000      0.311160     Biso  1.000000 O
   O64        1.0     0.000000      0.500000      0.311160     Biso  1.000000 O
   O65        1.0     0.500000      0.000000      0.626340     Biso  1.000000 O
   O66        1.0     0.000000      0.500000      0.626340     Biso  1.000000 O
   O67        1.0     0.500000      0.000000      0.688840     Biso  1.000000 O
   O68        1.0     0.000000      0.500000      0.688840     Biso  1.000000 O
   O69        1.0     0.500000      0.000000      0.751340     Biso  1.000000 O
   O70        1.0     0.000000      0.500000      0.751340     Biso  1.000000 O
   O71        1.0     0.500000      0.000000      0.813840     Biso  1.000000 O
   O72        1.0     0.000000      0.500000      0.813840     Biso  1.000000 O
   O73        1.0     0.500000      0.000000      0.876340     Biso  1.000000 O
   O74        1.0     0.000000      0.500000      0.876340     Biso  1.000000 O
   O75        1.0     0.500000      0.000000      0.937500     Biso  1.000000 O
   O76        1.0     0.000000      0.500000      0.937500     Biso  1.000000 O
   Sr1        1.0     0.000000      0.000000      0.375000     Biso  1.000000 Sr
   Sr2        1.0     0.500000      0.500000      0.375000     Biso  1.000000 Sr
   Sr3        1.0     0.000000      0.000000      0.437500     Biso  1.000000 Sr
   Sr4        1.0     0.500000      0.500000      0.437500     Biso  1.000000 Sr
   Sr5        1.0     0.000000      0.000000      0.500000     Biso  1.000000 Sr
   Sr6        1.0     0.500000      0.500000      0.500000     Biso  1.000000 Sr
   Sr7        1.0     0.000000      0.000000      0.562500     Biso  1.000000 Sr
   Sr8        1.0     0.500000      0.500000      0.562500     Biso  1.000000 Sr
   Ru1        1.0    -0.000000      0.500000      0.406276     Biso  1.000000 Ru
   Ru2        1.0     0.500000     -0.000000      0.406276     Biso  1.000000 Ru
   Ru3        1.0    -0.000000      0.500000      0.468712     Biso  1.000000 Ru
   Ru4        1.0     0.500000     -0.000000      0.468712     Biso  1.000000 Ru
   Ru5        1.0    -0.000000      0.500000      0.531114     Biso  1.000000 Ru
   Ru6        1.0     0.500000     -0.000000      0.531114     Biso  1.000000 Ru
   O1         1.0     0.500000     -0.000000      0.374017     Biso  1.000000 O
   O2         1.0     0.000000      0.500000      0.374017     Biso  1.000000 O
   O3         1.0     0.250000      0.250000      0.404377     Biso  1.000000 O
   O4         1.0     0.250000      0.750000      0.404377     Biso  1.000000 O
   O5         1.0     0.750000      0.250000      0.404377     Biso  1.000000 O
   O6         1.0     0.750000      0.750000      0.404377     Biso  1.000000 O
   O7         1.0     0.500000     -0.000000      0.436945     Biso  1.000000 O
   O8         1.0    -0.000000      0.500000      0.436945     Biso  1.000000 O
   O9         1.0     0.250000      0.250000      0.468755     Biso  1.000000 O
   O10        1.0     0.250000      0.750000      0.468755     Biso  1.000000 O
   O11        1.0     0.750000      0.250000      0.468755     Biso  1.000000 O
   O12        1.0     0.750000      0.750000      0.468755     Biso  1.000000 O
   O13        1.0     0.500000     -0.000000      0.500500     Biso  1.000000 O
   O14        1.0    -0.000000      0.500000      0.500500     Biso  1.000000 O
   O15        1.0     0.250000      0.250000      0.533028     Biso  1.000000 O
   O16        1.0     0.250000      0.750000      0.533028     Biso  1.000000 O
   O17        1.0     0.750000      0.250000      0.533028     Biso  1.000000 O
   O18        1.0     0.750000      0.750000      0.533028     Biso  1.000000 O
   O19        1.0     0.500000     -0.000000      0.563491     Biso  1.000000 O
   O20        1.0    -0.000000      0.500000      0.563491     Biso  1.000000 O
