# Supplementary material for: Interface-induced magnetic polar metal phase in complex oxides
Source: Nat Commun. 2019 Nov 20;10:5248. doi: 10.1038/s41467-019-13270-7 (PMC6868157; doi:10.1038/s41467-019-13270-7)
Supplement: Supplementary file 5 — Supplementary Data 3 [file 41467_2019_13270_MOESM5_ESM.cif]

#======================================================================

# CRYSTAL DATA

#----------------------------------------------------------------------

data_VESTA_phase_1


_chemical_name_common                  'BaTiO3/SrRuO/BaTiO  6/3/7 a-a-c+Pol   '
_cell_length_a                         5.52250
_cell_length_b                         5.52250
_cell_length_c                         67.35911
_cell_angle_alpha                      90
_cell_angle_beta                       90
_cell_angle_gamma                      90
_space_group_name_H-M_alt              'P 1'
_space_group_IT_number                 1

loop_
_space_group_symop_operation_xyz
   'x, y, z'

loop_
   _atom_site_label
   _atom_site_occupancy
   _atom_site_fract_x
   _atom_site_fract_y
   _atom_site_fract_z
   _atom_site_adp_type
   _atom_site_B_iso_or_equiv
   _atom_site_type_symbol
   Ba1        1.0     0.000000      0.000000      0.000000     Biso  1.000000 Ba
   Ba2        1.0     0.000000      0.000000      0.125000     Biso  1.000000 Ba
   Ba3        1.0     0.000000      0.000000      0.250000     Biso  1.000000 Ba
   Ba4        1.0     0.999964      0.999913      0.624539     Biso  1.000000 Ba
   Ba5        1.0     0.000000      0.000000      0.750000     Biso  1.000000 Ba
   Ba6        1.0     0.000000      0.000000      0.875000     Biso  1.000000 Ba
   Ba7        1.0     0.000000      0.000000      0.062500     Biso  1.000000 Ba
   Ba8        1.0     0.000000      0.000000      0.187500     Biso  1.000000 Ba
   Ba9        1.0     0.000008      0.000070      0.312857     Biso  1.000000 Ba
   Ba10       1.0     0.000000      0.000000      0.687500     Biso  1.000000 Ba
   Ba11       1.0     0.000000      0.000000      0.812500     Biso  1.000000 Ba
   Ba12       1.0     0.000000      0.000000      0.937500     Biso  1.000000 Ba
   Ba13       1.0     0.500000      0.500000      0.000000     Biso  1.000000 Ba
   Ba14       1.0     0.500000      0.500000      0.125000     Biso  1.000000 Ba
   Ba15       1.0     0.500000      0.500000      0.250000     Biso  1.000000 Ba
   Ba16       1.0     0.499948      0.499906      0.624535     Biso  1.000000 Ba
   Ba17       1.0     0.500000      0.500000      0.750000     Biso  1.000000 Ba
   Ba18       1.0     0.500000      0.500000      0.875000     Biso  1.000000 Ba
   Ba19       1.0     0.500000      0.500000      0.062500     Biso  1.000000 Ba
   Ba20       1.0     0.500000      0.500000      0.187500     Biso  1.000000 Ba
   Ba21       1.0     0.500040      0.500071      0.312857     Biso  1.000000 Ba
   Ba22       1.0     0.500000      0.500000      0.687500     Biso  1.000000 Ba
   Ba23       1.0     0.500000      0.500000      0.812500     Biso  1.000000 Ba
   Ba24       1.0     0.500000      0.500000      0.937500     Biso  1.000000 Ba
   Ti1        1.0     0.000000      0.500000      0.031250     Biso  1.000000 Ti
   Ti2        1.0     0.500000      0.000000      0.031250     Biso  1.000000 Ti
   Ti3        1.0     0.500000      0.000000      0.096420     Biso  1.000000 Ti
   Ti4        1.0     0.000000      0.500000      0.096420     Biso  1.000000 Ti
   Ti5        1.0     0.000000      0.500000      0.158920     Biso  1.000000 Ti
   Ti6        1.0     0.500000      0.000000      0.158920     Biso  1.000000 Ti
   Ti7        1.0     0.500000      0.000000      0.221420     Biso  1.000000 Ti
   Ti8        1.0     0.000000      0.500000      0.221420     Biso  1.000000 Ti
   Ti9        1.0     1.000000      0.500036      0.282657     Biso  1.000000 Ti
   Ti10       1.0     0.500023      0.000034      0.282657     Biso  1.000000 Ti
   Ti11       1.0     0.499942      0.000114      0.345445     Biso  1.000000 Ti
   Ti12       1.0     0.000150      0.500096      0.345446     Biso  1.000000 Ti
   Ti13       1.0     0.499987      0.999865      0.591932     Biso  1.000000 Ti
   Ti14       1.0     0.999915      0.499885      0.591930     Biso  1.000000 Ti
   Ti15       1.0     0.999975      0.499952      0.654752     Biso  1.000000 Ti
   Ti16       1.0     0.499971      0.999953      0.654753     Biso  1.000000 Ti
   Ti17       1.0     0.500000      0.000000      0.716080     Biso  1.000000 Ti
   Ti18       1.0     0.000000      0.500000      0.716080     Biso  1.000000 Ti
   Ti19       1.0     0.000000      0.500000      0.778580     Biso  1.000000 Ti
   Ti20       1.0     0.500000      0.000000      0.778580     Biso  1.000000 Ti
   Ti21       1.0     0.500000      0.000000      0.841080     Biso  1.000000 Ti
   Ti22       1.0     0.000000      0.500000      0.841080     Biso  1.000000 Ti
   Ti23       1.0     0.000000      0.500000      0.903580     Biso  1.000000 Ti
   Ti24       1.0     0.500000      0.000000      0.903580     Biso  1.000000 Ti
   Ti25       1.0     0.500000      0.000000      0.968750     Biso  1.000000 Ti
   Ti26       1.0     0.000000      0.500000      0.968750     Biso  1.000000 Ti
   O1         1.0     0.250000      0.250000      0.031250     Biso  1.000000 O
   O2         1.0     0.250000      0.750000      0.031250     Biso  1.000000 O
   O3         1.0     0.750000      0.250000      0.031250     Biso  1.000000 O
   O4         1.0     0.750000      0.750000      0.031250     Biso  1.000000 O
   O5         1.0     0.250000      0.250000      0.092410     Biso  1.000000 O
   O6         1.0     0.250000      0.750000      0.092410     Biso  1.000000 O
   O7         1.0     0.750000      0.250000      0.092410     Biso  1.000000 O
   O8         1.0     0.750000      0.750000      0.092410     Biso  1.000000 O
   O9         1.0     0.250000      0.250000      0.154910     Biso  1.000000 O
   O10        1.0     0.250000      0.750000      0.154910     Biso  1.000000 O
   O11        1.0     0.750000      0.250000      0.154910     Biso  1.000000 O
   O12        1.0     0.750000      0.750000      0.154910     Biso  1.000000 O
   O13        1.0     0.250000      0.250000      0.217410     Biso  1.000000 O
   O14        1.0     0.250000      0.750000      0.217410     Biso  1.000000 O
   O15        1.0     0.750000      0.250000      0.217410     Biso  1.000000 O
   O16        1.0     0.750000      0.750000      0.217410     Biso  1.000000 O
   O17        1.0     0.250000      0.250000      0.279910     Biso  1.000000 O
   O18        1.0     0.250000      0.750000      0.279910     Biso  1.000000 O
   O19        1.0     0.750000      0.250000      0.279910     Biso  1.000000 O
   O20        1.0     0.750000      0.750000      0.279910     Biso  1.000000 O
   O21        1.0     0.254901      0.254937      0.343234     Biso  1.000000 O
   O22        1.0     0.245116      0.754952      0.343240     Biso  1.000000 O
   O23        1.0     0.754895      0.245147      0.343305     Biso  1.000000 O
   O24        1.0     0.745122      0.745135      0.343311     Biso  1.000000 O
   O25        1.0     0.254132      0.254108      0.594175     Biso  1.000000 O
   O26        1.0     0.245826      0.754110      0.594179     Biso  1.000000 O
   O27        1.0     0.754113      0.245787      0.594193     Biso  1.000000 O
   O28        1.0     0.745835      0.745795      0.594196     Biso  1.000000 O
   O29        1.0     0.250000      0.250000      0.657590     Biso  1.000000 O
   O30        1.0     0.250000      0.750000      0.657590     Biso  1.000000 O
   O31        1.0     0.750000      0.250000      0.657590     Biso  1.000000 O
   O32        1.0     0.750000      0.750000      0.657590     Biso  1.000000 O
   O33        1.0     0.250000      0.250000      0.720090     Biso  1.000000 O
   O34        1.0     0.250000      0.750000      0.720090     Biso  1.000000 O
   O35        1.0     0.750000      0.250000      0.720090     Biso  1.000000 O
   O36        1.0     0.750000      0.750000      0.720090     Biso  1.000000 O
   O37        1.0     0.250000      0.250000      0.782590     Biso  1.000000 O
   O38        1.0     0.250000      0.750000      0.782590     Biso  1.000000 O
   O39        1.0     0.750000      0.250000      0.782590     Biso  1.000000 O
   O40        1.0     0.750000      0.750000      0.782590     Biso  1.000000 O
   O41        1.0     0.250000      0.250000      0.845090     Biso  1.000000 O
   O42        1.0     0.250000      0.750000      0.845090     Biso  1.000000 O
   O43        1.0     0.750000      0.250000      0.845090     Biso  1.000000 O
   O44        1.0     0.750000      0.750000      0.845090     Biso  1.000000 O
   O45        1.0     0.250000      0.250000      0.907590     Biso  1.000000 O
   O46        1.0     0.250000      0.750000      0.907590     Biso  1.000000 O
   O47        1.0     0.750000      0.250000      0.907590     Biso  1.000000 O
   O48        1.0     0.750000      0.750000      0.907590     Biso  1.000000 O
   O49        1.0     0.250000      0.250000      0.968750     Biso  1.000000 O
   O50        1.0     0.250000      0.750000      0.968750     Biso  1.000000 O
   O51        1.0     0.750000      0.250000      0.968750     Biso  1.000000 O
   O52        1.0     0.750000      0.750000      0.968750     Biso  1.000000 O
   O53        1.0     0.500000      0.000000      0.000000     Biso  1.000000 O
   O54        1.0     0.000000      0.500000      0.000000     Biso  1.000000 O
   O55        1.0     0.500000      0.000000      0.062500     Biso  1.000000 O
   O56        1.0     0.000000      0.500000      0.062500     Biso  1.000000 O
   O57        1.0     0.500000      0.000000      0.123660     Biso  1.000000 O
   O58        1.0     0.000000      0.500000      0.123660     Biso  1.000000 O
   O59        1.0     0.500000      0.000000      0.186160     Biso  1.000000 O
   O60        1.0     0.000000      0.500000      0.186160     Biso  1.000000 O
   O61        1.0     0.500000      0.000000      0.248660     Biso  1.000000 O
   O62        1.0     0.000000      0.500000      0.248660     Biso  1.000000 O
   O63        1.0     0.500113      0.000016      0.310517     Biso  1.000000 O
   O64        1.0     0.999909      0.500038      0.310517     Biso  1.000000 O
   O65        1.0     0.499959      0.999962      0.626954     Biso  1.000000 O
   O66        1.0     0.000002      0.499954      0.626954     Biso  1.000000 O
   O67        1.0     0.500000      0.000000      0.688840     Biso  1.000000 O
   O68        1.0     0.000000      0.500000      0.688840     Biso  1.000000 O
   O69        1.0     0.500000      0.000000      0.751340     Biso  1.000000 O
   O70        1.0     0.000000      0.500000      0.751340     Biso  1.000000 O
   O71        1.0     0.500000      0.000000      0.813840     Biso  1.000000 O
   O72        1.0     0.000000      0.500000      0.813840     Biso  1.000000 O
   O73        1.0     0.500000      0.000000      0.876340     Biso  1.000000 O
   O74        1.0     0.000000      0.500000      0.876340     Biso  1.000000 O
   O75        1.0     0.500000      0.000000      0.937500     Biso  1.000000 O
   O76        1.0     0.000000      0.500000      0.937500     Biso  1.000000 O
   Sr1        1.0     0.000083      0.000213      0.374647     Biso  1.000000 Sr
   Sr2        1.0     0.500099      0.500226      0.374646     Biso  1.000000 Sr
   Sr3        1.0     0.000000      0.000000      0.437500     Biso  1.000000 Sr
   Sr4        1.0     0.500000      0.500000      0.437500     Biso  1.000000 Sr
   Sr5        1.0     0.000000      0.000000      0.500000     Biso  1.000000 Sr
   Sr6        1.0     0.500000      0.500000      0.500000     Biso  1.000000 Sr
   Sr7        1.0     0.999966      0.999821      0.562666     Biso  1.000000 Sr
   Sr8        1.0     0.499899      0.499765      0.562670     Biso  1.000000 Sr
   Ru1        1.0     0.000096      0.500074      0.406820     Biso  1.000000 Ru
   Ru2        1.0     0.500051      0.000077      0.406820     Biso  1.000000 Ru
   Ru3        1.0     0.000016      0.499965      0.468726     Biso  1.000000 Ru
   Ru4        1.0     0.500022      0.999971      0.468728     Biso  1.000000 Ru
   Ru5        1.0     0.000001      0.499952      0.530569     Biso  1.000000 Ru
   Ru6        1.0     0.499995      0.999948      0.530576     Biso  1.000000 Ru
   O1         1.0     0.499118      0.000108      0.375000     Biso  1.000000 O
   O2         1.0     0.000923      0.499956      0.375000     Biso  1.000000 O
   O3         1.0     0.201842      0.200966      0.405231     Biso  1.000000 O
   O4         1.0     0.298295      0.700963      0.405219     Biso  1.000000 O
   O5         1.0     0.701853      0.299143      0.405175     Biso  1.000000 O
   O6         1.0     0.798264      0.799137      0.405169     Biso  1.000000 O
   O7         1.0     0.500254      0.000011      0.436011     Biso  1.000000 O
   O8         1.0     0.999787      0.500079      0.436011     Biso  1.000000 O
   O9         1.0     0.201147      0.188586      0.468742     Biso  1.000000 O
   O10        1.0     0.298877      0.688592      0.468745     Biso  1.000000 O
   O11        1.0     0.701162      0.311345      0.468766     Biso  1.000000 O
   O12        1.0     0.798858      0.811338      0.468768     Biso  1.000000 O
   O13        1.0     0.499803      0.999979      0.501500     Biso  1.000000 O
   O14        1.0     0.000254      0.499890      0.501500     Biso  1.000000 O
   O15        1.0     0.202550      0.201540      0.532258     Biso  1.000000 O
   O16        1.0     0.297495      0.701527      0.532253     Biso  1.000000 O
   O17        1.0     0.702497      0.298398      0.532229     Biso  1.000000 O
   O18        1.0     0.797581      0.798413      0.532260     Biso  1.000000 O
   O19        1.0     0.500242      0.999897      0.562497     Biso  1.000000 O
   O20        1.0     0.999716      0.499999      0.562497     Biso  1.000000 O
